# Supplementary material for: Molecular Characterization of the First Partitivirus from a Causal Agent of Salvia miltiorrhiza Dry Rot
Source: J Fungi (Basel). 2024 Feb 27;10(3):179. doi: 10.3390/jof10030179 (PMC10971513; doi:10.3390/jof10030179)
Supplement: Supplementary file 1 [file jof-10-00179-s001.zip]

Archive with 1 entries (1 files):
- jof-2883716-supplementary.pdf
